# Supplementary material for: Cellular Therapy in Experimental Autoimmune Encephalomyelitis as an Adjuvant Treatment to Translate for Multiple Sclerosis
Source: Int J Mol Sci. 2024 Jun 26;25(13):6996. doi: 10.3390/ijms25136996 (PMC11241124; doi:10.3390/ijms25136996)
Supplement: Supplementary file 1 [file ijms-25-06996-s001.zip]

Archive with 1 entries (1 files):
- ijms-3011135-supplementary.pdf
